# Supplementary material for: Encouraging responsible reporting practices in the Instructions to Authors of neuroscience and physiology journals: There is room to improve
Source: PLoS One. 2023 Mar 30;18(3):e0283753. doi: 10.1371/journal.pone.0283753 (PMC10062619; doi:10.1371/journal.pone.0283753)
Supplement: S1 Table — (CSV) [file pone.0283753.s002.csv]

	journal	guidelines
6	acta neuropathologica	['AGREE', 'ARRIVE', 'CARE', 'CHEERS', 'CONSORT', 'COREQ', 'PRISMA', 'RIGHT', 'SQUIRE', 'SRQR', 'STARD', 'STROBE', 'TRIPOD']
7	acta physiologica	[]
8	alzheimers research & therapy	['ARRIVE', 'CARE', 'CHEERS', 'CONSORT', 'COREQ', 'ICMJE-recomm', 'PRISMA', 'SAMPL', 'SPIRIT', 'STARD', 'STROBE', 'TRIPOD']
64	american journal of physiology-heart and circulatory physiology	['ARRIVE']
63	american journal of physiology-lung cellular and molecular physiology	['ARRIVE']
24	annals of neurology	['CONSORT', 'ICMJE-recomm']
85	applied physiology nutrition and metabolism	['ARRIVE', 'CONSORT']
69	behavioral neuroscience	[]
95	behavioural brain research	['ARRIVE']
96	bmc neuroscience	[]
25	brain	['ARRIVE', 'CONSORT', 'STROBE']
55	brain and behavior	['AGREE', 'ARRIVE', 'CARE', 'CHEERS', 'CONSORT', 'PRISMA', 'SPIRIT', 'SQUIRE', 'SRQR', 'STARD', 'STROBE']
91	brain and language	['ARRIVE']
0	brain injury	['CARE', 'CONSORT', 'PRISMA', 'STARD', 'STROBE']
99	brain research	[]
35	brain sciences	['ARRIVE', 'CONSORT', 'ICMJE-recomm', 'PRISMA', 'TOP']
26	brain stimulation	['ARRIVE', 'ICMJE-recomm']
54	canadian journal of physiology and pharmacology	[]
11	cerebellum	['AGREE', 'ARRIVE', 'CARE', 'CHEERS', 'CONSORT', 'COREQ', 'PRISMA', 'RIGHT', 'SPIRIT', 'SQUIRE', 'SRQR', 'STARD', 'STROBE', 'TRIPOD']
27	cerebral cortex	[]
87	clinical and experimental pharmacology and physiology	['CONSORT']
9	clinical journal of sport medicine	['PRISMA']
33	clinical neurophysiology	[]
70	clinical physiology and functional imaging	[]
29	comprehensive physiology	['APS_Rigor', 'ARRIVE']
36	cortex	['ARRIVE', 'TOP']
57	current neurology and neuroscience reports	['AGREE', 'ARRIVE', 'CARE', 'CHEERS', 'CONSORT', 'COREQ', 'ICMJE-recomm', 'PRISMA', 'RIGHT', 'SPIRIT', 'SQUIRE', 'SRQR', 'stand-rep-qual-', 'STARD', 'STROBE', 'TRIPOD']
30	developmental cognitive neuroscience	['ARRIVE', 'ICMJE-recomm']
94	developmental neuroscience	['ARRIVE', 'CONSORT', 'ICMJE-recomm', 'TREND']
56	eneuro	[]
84	european journal of applied physiology	['AGREE', 'ARRIVE', 'CARE', 'CHEERS', 'CONSORT', 'COREQ', 'PRISMA', 'SPIRIT', 'SQUIRE', 'SRQR', 'STARD', 'STROBE', 'TRIPOD']
52	european journal of neurology	['AGREE', 'ARRIVE', 'CARE', 'CHEERS', 'CONSORT', 'PRISMA', 'SPIRIT', 'SQUIRE', 'SRQR', 'STARD', 'STROBE']
59	european journal of neuroscience	['ARRIVE', 'CONSORT', 'recomm-report-', 'REFLECT']
1	experimental brain research	['AGREE', 'ARRIVE', 'CARE', 'CHEERS', 'CONSORT', 'COREQ', 'PRISMA', 'RIGHT', 'SPIRIT', 'SQUIRE', 'SRQR', 'STARD', 'STROBE', 'TRIPOD']
90	experimental neurobiology	[]
5	experimental neurology	['ARRIVE', 'ICMJE-recomm']
88	experimental physiology	['AGREE', 'SPIRIT']
49	frontiers in neuroscience	['ARRIVE', 'CONSORT', 'FORCE', 'ICMJE-recomm', 'TOP']
92	gait & posture	[]
32	glia	['ARRIVE', 'CARE', 'CONSORT', 'FORCE', 'PRISMA', 'SPIRIT', 'STARD', 'STROBE', 'TRIPOD']
43	human brain mapping	['AGREE', 'ARRIVE', 'CARE', 'CHEERS', 'CONSORT', 'FORCE', 'PRISMA', 'SPIRIT', 'SQUIRE', 'SRQR', 'stand-rep-qual-', 'STARD', 'STROBE']
13	human movement science	['ARRIVE']
16	ieee transactions on cognitive and developmental systems	[]
53	international journal of neuroscience	['CONSORT', 'PRISMA', 'STARD', 'STROBE']
83	international journal of psychophysiology	['ARRIVE']
93	journal of applied physiology	['APS_Rigor', 'ARRIVE']
34	journal of cellular physiology	[]
42	journal of cerebral blood flow and metabolism	['BRISQ', 'CONSORT', 'ICMJE-recomm', 'PRISMA', 'REMARK', 'SAMPL']
74	journal of clinical neurophysiology	[]
48	journal of clinical neuroscience	[]
61	journal of cognitive neuroscience	[]
98	journal of comparative neurology	['ARRIVE', 'CONSORT', 'FORCE', 'REFLECT']
47	journal of computational neuroscience	['AGREE', 'ARRIVE', 'CHEERS', 'CONSORT', 'COREQ', 'PRISMA', 'RIGHT', 'SPIRIT', 'SQUIRE', 'SRQR', 'STARD', 'STROBE', 'TRIPOD']
2	journal of electromyography and kinesiology	['CONSORT']
41	journal of general physiology	['ARRIVE', 'BRISQ']
77	journal of integrative neuroscience	[]
20	journal of membrane biology	['AGREE', 'ARRIVE', 'COREQ', 'PRISMA', 'RIGHT', 'SPIRIT', 'SQUIRE', 'SRQR', 'STARD', 'STROBE', 'TRIPOD']
15	journal of molecular neuroscience	['CONSORT', 'PRISMA', 'SPIRIT', 'STARD', 'TRIPOD']
76	journal of motor behavior	[]
40	journal of neurochemistry	['ARRIVE', 'CONSORT', 'STROBE', 'TOP']
39	journal of neuroengineering and rehabilitation	['ARRIVE', 'CARE', 'CHEERS', 'CONSORT', 'COREQ', 'ICMJE-recomm', 'PRISMA', 'SAMPL', 'SPIRIT', 'STARD', 'STROBE', 'TRIPOD']
19	journal of neurolinguistics	['ARRIVE']
46	journal of neurophysiology	['ARRIVE']
23	journal of neuropsychiatry and clinical neurosciences	['ICMJE-recomm']
44	journal of neuroscience	[]
12	journal of neuroscience methods	['ARRIVE']
4	journal of neuroscience research	['ARRIVE', 'CONSORT', 'FORCE', 'PRISMA']
38	journal of neurotrauma	['ICMJE-recomm']
31	journal of pain	['ARRIVE', 'CONSORT', 'PRISMA', 'STARD', 'STROBE']
97	journal of physiological sciences	[]
82	journal of physiology and pharmacology	[]
28	journal of physiology-london	['ARRIVE', 'Drummond', 'Schultz']
21	journal of stroke & cerebrovascular diseases	['ARRIVE']
60	journal of the neurological sciences	[]
80	molecular psychiatry	[]
79	motor control	[]
86	muscle & nerve	[]
45	nature neuroscience	['BRISQ', 'CONSORT', 'ICMJE-recomm', 'REMARK']
50	neural networks	[]
62	neural plasticity	['ARRIVE', 'CARE', 'CONSORT', 'PRISMA', 'stand-rep-qual-', 'STARD', 'STREGA', 'STROBE', 'TREND']
37	neurobiology of aging	[]
89	neurological sciences	['AGREE', 'CARE', 'CHEERS', 'CONSORT', 'PRISMA', 'SPIRIT', 'SQUIRE', 'STARD', 'STROBE', 'TRIPOD']
51	neurology-neuroimmunology & neuroinflammation	['AGREE', 'ARRIVE', 'CARE', 'CHEERS', 'CONSORT', 'COREQ', 'GRIPS', 'ICMJE-recomm', 'MOOSE', 'PRISMA', 'RECORD', 'RIGHT', 'SAMPL', 'SPIRIT', 'SQUIRE', 'SRQR', 'STARD', 'STREGA', 'STROBE', 'STROND PART 1 AND 2', 'TRIPOD', 'Cummings']
58	neuron	['ARRIVE', 'STAR Methods']
14	neuropathology	[]
71	neuropsychobiology	['ARRIVE', 'CARE', 'CONSORT', 'PRISMA', 'TREND']
17	neuropsychologia	['ARRIVE']
65	neuropsychopharmacology	['CONSORT', 'PRISMA']
75	neuroreport	[]
68	neuroscience	[]
18	neuroscience letters	['ARRIVE']
81	neuroscience research	[]
66	pain	['CONSORT', 'SPIRIT']
10	pflugers archiv-european journal of physiology	['AGREE', 'ARRIVE', 'CARE', 'CHEERS', 'CONSORT', 'COREQ', 'PRISMA', 'RIGHT', 'SPIRIT', 'SQUIRE', 'SRQR', 'STARD', 'STROBE', 'TRIPOD']
22	physiological measurement	[]
72	physiological research	[]
67	physiology	['APS_Rigor', 'ARRIVE', 'APS_Editorial']
73	respiratory physiology & neurobiology	['ARRIVE']
3	sleep	['CONSORT', 'ICMJE-recomm', 'PRISMA', 'STARD', 'STROBE', 'TRIPOD']
78	somatosensory and motor research	[]
