# Supplementary material for: Encouraging responsible reporting practices in the Instructions to Authors of neuroscience and physiology journals: There is room to improve
Source: PLoS One. 2023 Mar 30;18(3):e0283753. doi: 10.1371/journal.pone.0283753 (PMC10062619; doi:10.1371/journal.pone.0283753)
Supplement: S2 Table — (XLSX) [file pone.0283753.s003.xlsx]

## Sheet: scores
Reference doc	1. When reporting research methods, do the Journal Instructions require authors to:				2. When reporting statistical methods, do the Journal Instructions require authors to:				3. When reporting results in text, do the Journal Instructions require authors to:									4. When plotting results in figures, do the Journal Instructions require authors to:		5. To encourage transparent reporting, do the Journal Instructions require authors to:
R: Required, E: Encouraged, N: No mention	Q1. Report whether the study protocol was pre-registered, for clinical trials?	Q2. Report whether the study protocol was pre-registered or registered, for all other study designs?	Q3. Report all statistical tests performed?	Q4. Report all outcomes?	Q5. Report, for frequentist analysis, the alpha threshold (e.g. 0.05) that defines statistical significance?	Q6. Report criteria used to exclude data?	Q7. Report how any missing data were treated in the analyses?	Q8. Report, for Bayesian analysis, the prior probabilities?	Q9. Define all written measures that describe data variability?	Q10. Describe data using mean and SD, where appropriate?	Q11. Describe data using median and IQR, range, or both, where appropriate?	Q12. NOT use the SE or CI (e.g. 95% CI) to describe data?	Q13. Report the P value for all tests of statistical significance?	Q14. Report exact P values (e.g. p = 0.021 or p < 0.001)?	Q15. Report a measure of precision (e.g. 95% CI) for effect sizes?	Q16. NOT interpret P values above the alpha threshold as trends towards statistical significance or as statistically significant?	Q17. Report, for Bayesian analysis, the posterior distribution with a measure of central tendency and a credibility interval?	Q18. Define all plotted measures that summarise data variability or estimates of effect size?	Q19. Plot the individual participant/ specimen data in all figures that summarise data variability or estimates of effect size?	Q20. Make (de-identified) data used in the statistical analysis publicly available?	Q21. Make data processing code or spreadsheets publicly available?	Q22. Make statistical analysis code or spreadsheets publicly available?
AGREE	N	N	N	N	N	N	N	N	N	N	N	N	N	N	N	N	N	N	N	N	N	N
APS_Editorial	N	N	E	N	E	N	N	N	N	E	N	E	E	E	E	N	N	N	N	N	N	N
APS_Rigor	E	N	E	N	N	N	N	N	N	N	N	N	N	E	N	N	N	N	E	N	N	N
ARRIVE	N	E	R	R	N	R	R	N	R	R	R	N	N	N	R	N	N	N	N	E	N	N
BRISQ	N	N	N	N	N	N	N	N	N	N	N	N	N	N	N	N	N	N	N	N	N	N
CARE	N	N	N	N	N	N	N	N	N	N	N	N	N	N	N	N	N	N	N	N	N	N
CHEERS	N	N	N	N	N	N	E	N	N	N	N	N	N	N	N	N	N	N	N	N	N	N
CONSORT	R	N	R	R	N	R	N	N	N	N	N	N	N	N	R	N	N	N	N	N	N	N
COREQ	N	N	N	N	N	N	N	N	N	N	N	N	N	N	N	N	N	N	N	N	N	N
Cummings	N	N	N	N	N	N	N	N	N	N	N	N	N	R	R	N	N	N	N	N	N	N
Drummond	N	N	N	N	N	N	N	N	N	E	N	N	N	N	E	N	N	E	E	N	N	N
FORCE	N	N	N	N	N	N	N	N	N	N	N	N	N	N	N	N	N	N	N	N	N	N
GRIPS	N	N	E	E	N	N	E	N	N	N	N	N	N	N	E	N	N	N	N	N	N	N
ICMJE-recomm	R	E	N	R	N	N	N	N	R	N	N	N	N	N	R	N	N	N	N	E	N	N
MOOSE	N	N	R	N	N	N	N	N	N	N	N	N	N	N	R	N	N	N	N	N	N	N
PRISMA	N	N	R	R	N	R	R	N	N	R	R	N	N	N	R	N	N	N	N	E	E	E
recomm-report-	N	N	N	N	N	N	N	N	N	N	N	N	N	N	N	N	N	N	N	N	E	E
RECORD	N	N	R	R	N	R	R	N	N	N	N	N	N	N	R	N	N	N	N	E	E	E
REFLECT	N	N	R	N	N	N	N	N	N	N	N	N	N	N	R	N	N	N	N	N	N	N
REMARK	N	N	R	E	N	N	R	N	N	N	N	N	N	N	R	N	N	N	N	N	N	N
RIGHT	N	N	N	N	N	N	N	N	N	N	N	N	N	N	N	N	N	N	N	N	N	N
SAMPL	N	N	E	N	R	R	R	R	N	R	R	R	R	R	R	N	R	N	N	N	N	N
Schultz	N	N	N	N	N	N	N	N	N	E	N	E	N	N	N	N	N	E	E	N	N	N
SPIRIT	E	N	E	E	N	N	E	N	N	N	N	N	N	N	N	N	N	N	N	E	E	E
SQUIRE	N	N	N	N	N	N	N	N	N	N	N	N	N	N	N	N	N	N	N	N	N	N
SRQR	N	N	N	N	N	N	N	N	N	N	N	N	N	N	N	N	N	N	N	N	N	N
stand-rep-qual-	N	N	N	E	N	N	N	N	N	N	N	N	N	N	N	N	N	N	N	N	N	N
STAR Methods	N	N	R	N	R	R	N	N	R	N	N	N	N	N	N	N	N	N	N	R	R	R
STARD	N	R	E	N	N	N	E	N	E	N	N	N	N	N	N	N	N	N	N	N	N	N
STREGA	N	N	R	E	N	N	E	N	E	N	N	N	N	N	R	N	N	N	N	N	N	N
STROBE	N	N	R	R	N	R	R	N	N	N	N	N	N	N	R	N	N	N	N	N	N	N
STROND PART 1 AND 2	N	E	N	N	N	N	E	N	N	N	N	N	N	N	N	N	N	N	N	N	N	N
TIDieR	N	N	N	N	N	N	N	N	N	N	N	N	N	N	N	N	N	N	N	N	N	N
TOP	R	R	N	N	N	N	N	N	N	N	N	N	N	N	N	N	N	N	N	R	R	R
TREND	N	N	N	N	N	N	R	N	N	E	N	N	N	N	R	N	N	N	N	N	N	N
TRIPOD	N	N	R	N	N	R	R	N	N	N	N	N	N	N	R	N	N	N	N	N	N	N
Total: R	3	2	11	6	2	8	8	1	3	3	3	1	1	2	14	0	1	0	0	2	2	2
Total: E	2	3	6	5	1	0	6	0	2	4	0	2	1	2	3	0	0	2	3	5	4	4
Total: N	31	31	19	25	33	28	22	35	31	29	33	33	34	32	19	36	35	34	33	29	30	30

## Sheet: allocations
guideline	auditor
AGREE	MH
APS_Rigor	MH
ARRIVE	MH
BRISQ	MH
CARE	MH
CHEERS	MH
CONSORT	LB
COREQ	LB
FORCE	LB
GRIPS	LB
ICMJE-recomm	LB
MOOSE	JD
PRISMA	LB
recomm-report-	ZD
RECORD	ZD
REFLECT	ZD
REMARK	ZD
RIGHT	ZD
SAMPL	JD
SPIRIT	ZD
SQUIRE	AB
SRQR	AB
stand-rep-qual-	JD
STARD	AB
STREGA	AB
STROBE	JD
STROND	AB
TIDieR	AB
TOP	JD
TREND	JD
TRIPOD	JD

## Sheet: scores_markedup
Reference doc	1. When reporting research methods, do the Journal Instructions require authors to:				2. When reporting statistical methods, do the Journal Instructions require authors to:				3. When reporting results in text, do the Journal Instructions require authors to:									4. When plotting results in figures, do the Journal Instructions require authors to:		5. To encourage transparent reporting, do the Journal Instructions require authors to:
	Report whether the study protocol was pre-registered, for clinical trials?	Report whether the study protocol was pre-registered or registered, for all other study designs?	Report all statistical tests performed?	Report all outcomes?	Report, for frequentist analysis, the alpha threshold (e.g. 0.05) that defines statistical significance?	Report criteria used to exclude data?	Report how any missing data were treated in the analyses?	Report, for Bayesian analysis, the prior probabilities?	Define all written measures that describe data variability?	Describe data using mean and SD, where appropriate?	Describe data using median and IQR, range, or both, where appropriate?	NOT use the SE or CI (e.g. 95% CI) to describe data?	Report the P value for all tests of statistical significance?	Report exact P values (e.g. p = 0.021 or p < 0.001)?	Report a measure of precision (e.g. 95% CI) for effect sizes?	NOT interpret P values above the alpha threshold as trends towards statistical significance or as statistically significant?	Report, for Bayesian analysis, the posterior distribution with a measure of central tendency and a credibility interval?	Define all plotted measures that summarise data variability or estimates of effect size?	Plot the individual participant/ specimen data in all figures that summarise data variability or estimates of effect size?	Make (de-identified) data used in the statistical analysis publicly available?	Make data processing code or spreadsheets publicly available?	Make statistical analysis code or spreadsheets publicly available?
AGREE	N	N	N	N	N	N	N	N	N	N	N	N	N	N	N	N	N	N	N	N	N	N
APS_Rigor	E	N	E	N	N	N	N	N	N	N	N	N	N	E	N	N	N	N	E	N	N	N
ARRIVE	N	E	R	R	N	R	R	N	R	R	R	N	N	N	R	N	N	N	N	E	N	N
BRISQ	N	N	N	N	N	N	N	N	N	N	N	N	N	N	N	N	N	N	N	N	N	N
CARE	N	N	N	N	N	N	N	N	N	N	N	N	N	N	N	N	N	N	N	N	N	N
CHEERS	N	N	N	N	N	N	N	N	N	N	N	N	N	N	N	N	N	N	N	N	N	N
CONSORT	R	N	R	R	N	R	N	N	N	N	N	N	N	N	R	N	N	N	N	N	N	N
COREQ	N	N	N	N	N	N	N	N	N	N	N	N	N	N	N	N	N	N	N	N	N	N
FORCE	N	N	N	N	N	N	N	N	N	N	N	N	N	N	N	N	N	N	N	N	N	N
GRIPS	N	N	E	E	N	N	E	N	N	N	N	N	N	N	E	N	N	N	N	N	N	N
ICMJE-recomm	R	E	N	R	N	N	N	N	R	N	N	N	N	N	R	N	N	N	N	E	N	N
MOOSE	N	N	E	N	N	N	N	N	N	N	N	N	N	N	E	N	N	N	N	N	N	N
PRISMA	N	N	R	R	N	R	R	N	N	R	R	N	N	N	R	N	N	N	N	E	E	E
recomm-report-	N	N	N	N	N	N	N	N	N	N	N	N	N	N	N	N	N	N	N	N	E	E
RECORD	N	N	R	R	N	R	R	N	N	N	N	N	N	N	R	N	N	N	N	E	E	E
REFLECT	N	N	R	N	N	N	N	N	N	N	N	N	N	N	R	N	N	N	N	N	N	N
REMARK	N	N	R	E	N	N	R	N	N	N	N	N	N	N	R	N	N	N	N	N	N	N
RIGHT	N	N	N	N	N	N	N	N	N	N	N	N	N	N	N	N	N	N	N	N	N	N
SAMPL	N	N	E	N	R	E	R	R	N	R	R	R	R	R	R	N	R	N	E	N	N	N
SPIRIT	E	N	E	E	N	N	E	N	N	N	N	N	N	N	N	N	N	N	N	E	E	E
SQUIRE	N	N	N	N	N	N	E	N	N	N	N	N	N	N	N	N	N	N	N	N	N	N
SRQR	N	N	N	N	N	N	N	N	N	N	N	N	N	N	N	N	N	N	N	N	N	N
stand-rep-qual-	N	N	N	E	N	N	N	N	N	N	N	N	N	N	N	N	N	N	N	N	N	N
STARD	N	E	E	N	N	N	E	N	E	N	N	N	N	N	N	N	N	N	N	N	N	N
STREGA	N	N	E	E	N	N	E	N	E	N	N	N	N	N	N	N	N	N	N	N	N	N
STROBE	N	N	R	R	N	R	R	N	N	N	N	N	N	N	R	N	N	N	N	N	N	N
STROND PART 1 AND 2	N	E	N	N	N	N	E	N	N	N	N	E	N	N	N	N	N	N	N	N	N	N
TIDieR	N	N	N	N	N	N	N	N	N	N	N	N	N	N	N	N	N	N	N	N	N	N
TOP	R	R	N	N	N	N	N	N	N	N	N	N	N	N	N	N	N	N	N	R	R	R
TREND	N	N	E	R	N	R	R	N	N	E	E	N	N	N	R	N	N	N	N	N	N	N
TRIPOD	N	N	R	R	N	R	R	N	N	N	N	N	N	N	R	N	N	N	N	N	N	N
